# Supplementary material for: Novel Putative Transposable Element Associated with the Subtype E5 Botulinum Toxin Gene Cluster of Neurotoxigenic Clostridium butyricum Type E Strains from China
Source: Int J Mol Sci. 2022 Jan 14;23(2):906. doi: 10.3390/ijms23020906 (PMC8776182; doi:10.3390/ijms23020906)
Supplement: Supplementary file 1 [file ijms-23-00906-s001.zip]

Archive with 1 entries (1 files):
- ijms-1483778-supplementary.pdf
